# Supplementary material for: Changing Prevalence of AIDS and Non-AIDS-Defining Cancers in an Incident Cohort of People Living with HIV over 28 Years
Source: Cancers (Basel). 2023 Dec 22;16(1):70. doi: 10.3390/cancers16010070 (PMC10777974; doi:10.3390/cancers16010070)
Supplement: Supplementary file 1 [file cancers-16-00070-s001.zip]

Archive with 1 entries (1 files):
- cancers-2721723-supplementary.docx
